# Supplementary material for: Involvement of Bile Acid Metabolism and Gut Microbiota in the Amelioration of Experimental Metabolism-Associated Fatty Liver Disease by Nobiletin
Source: Molecules. 2024 Feb 23;29(5):976. doi: 10.3390/molecules29050976 (PMC10935266; doi:10.3390/molecules29050976)
Supplement: Supplementary file 1 [file molecules-29-00976-s001.zip]

Archive with 1 entries (1 files):
- molecules-2840915-supplementary.pdf
